# Supplementary material for: A miR-30 Guided Molecular Profiling of Canine Osteosarcoma and Extraskeletal Osteosarcoma Reveals Non-Seed Regulatory Divergence
Source: Cells. 2025 Aug 18;14(16):1279. doi: 10.3390/cells14161279 (PMC12384767; doi:10.3390/cells14161279)
Supplement: Supplementary file 1 [file cells-14-01279-s001.zip]

Archive with 1 entries (1 files):
- cells-3749531-supplementary.pdf
